# Supplementary material for: Chitinolytic Enzymes of the Hyperparasite Fungus Aphanocladium album: Genome-Wide Survey and Characterization of A Selected Enzyme
Source: Microorganisms. 2023 May 22;11(5):1357. doi: 10.3390/microorganisms11051357 (PMC10223446; doi:10.3390/microorganisms11051357)
Supplement: Supplementary file 1 [file microorganisms-11-01357-s001.zip]

Archive with 1 entries (1 files):
- microorganisms-2378450-supplementary.pdf
